# Supplementary material for: 3′UTR of mRNA Encoding CPEB Protein Orb2 Plays an Essential Role in Intracellular Transport in Neurons
Source: Cells. 2023 Jun 25;12(13):1717. doi: 10.3390/cells12131717 (PMC10340461; doi:10.3390/cells12131717)
Supplement: Supplementary file 1 [file cells-12-01717-s001.zip]

Archive with 1 entries (1 files):
- cells-2401781-supplementary.pdf
